# Supplementary material for: A Case of Plant Vaccination: Enhancement of Plant Immunity against Verticillium dahliae by Necrotized Spores of the Pathogen
Source: Plants (Basel). 2022 Jun 26;11(13):1691. doi: 10.3390/plants11131691 (PMC9269021; doi:10.3390/plants11131691)
Supplement: Supplementary file 1 [file plants-11-01691-s001.zip]

Archive with 1 entries (1 files):
- plants-1767836-supplementary.pdf
